# Supplementary material for: Single-cell immune checkpoint landscape of PBMCs stimulated with Candida albicans
Source: Emerg Microbes Infect. 2021 Jun 26;10(1):1272–83. doi: 10.1080/22221751.2021.1942228 (PMC8238073; doi:10.1080/22221751.2021.1942228)
Supplement: Supplementary_figures.zip [file TEMI_A_1942228_SM0442.zip]

Archive with 17 entries (14 files):
- Supplementary figures/
- Supplementary figures/Figure S3.eps
- __MACOSX/
- __MACOSX/Supplementary figures/
- __MACOSX/Supplementary figures/._Figure S3.eps
- Supplementary figures/Figure S2.eps
- __MACOSX/Supplementary figures/._Figure S2.eps
- Supplementary figures/Figure S1.eps
- __MACOSX/Supplementary figures/._Figure S1.eps
- Supplementary figures/Figure S5.eps
- __MACOSX/Supplementary figures/._Figure S5.eps
- Supplementary figures/Figure S4.eps
- __MACOSX/Supplementary figures/._Figure S4.eps
- Supplementary figures/Figure S6.eps
- __MACOSX/Supplementary figures/._Figure S6.eps
- Supplementary figures/Figure S7.eps
- __MACOSX/Supplementary figures/._Figure S7.eps
