# Supplementary material for: Single-cell immune checkpoint landscape of PBMCs stimulated with Candida albicans
Source: Emerg Microbes Infect. 2021 Jun 26;10(1):1272–83. doi: 10.1080/22221751.2021.1942228 (PMC8238073; doi:10.1080/22221751.2021.1942228)
Supplement: Table_S1.xlsx [file TEMI_A_1942228_SM0441.xlsx]

## Sheet: Sheet1
Primers	Sequence
ISG20-F	ACACGTCCACTGACAGGCTGTT
ISG20-R	ATCTTCCACCGAGCTGTGTCCA
LY6E-F	GACCAGGACAACTACTGCGTGA
LY6E-R	AAGCCACACCAACATTGACGCC
ISG15-F	CTCTGAGCATCCTGGTGAGGAA
ISG15-R	AAGGTCAGCCAGAACAGGTCGT
SNX10-F	GAAGGAGGACTTCTGGCATTCTT
SNX10-R	TCTCTGCCTCAGCCACACGAAT
IDO1-F	GCCTGATCTCATAGAGTCTGGC
IDO1-R	TGCATCCCAGAACTAGACGTGC
GAPDH-F	GAAGGTGAAGGTCGGAGT
GAPDH-R	GGAAGATGGTGATGGGATTT
